# Supplementary material for: Thermosensitive Porcine Myocardial Extracellular Matrix Hydrogel Coupled with Proanthocyanidins for Cardiac Tissue Engineering
Source: Gels. 2025 Jan 9;11(1):53. doi: 10.3390/gels11010053 (PMC11764510; doi:10.3390/gels11010053)
Supplement: Supplementary file 1 [file gels-11-00053-s001.zip]

Archive with 1 entries (1 files):
- gels-3388876-supplementary.avi
